# Supplementary material for: Pre‐ and Post‐Copulatory Sexual Traits Influence Male Fitness Across a Mosaic Hybrid Zone
Source: Ecol Evol. 2025 Feb 23;15(2):e70935. doi: 10.1002/ece3.70935 (PMC11847615; doi:10.1002/ece3.70935)
Supplement: Supplementary file 1 — Data S1. [file ECE3-15-e70935-s002.csv]

father	father_genoClass	Broad_genotype	father_HybridIndex	Site	NumOffspringSired	NumNests	Years	CPWidth	CPDepth	CP_vol	Mass	Muscle	Fat1	Fat2	AvgFat
2311-78707_MQ_AHY_M	BC_SALS	SALS	0.8818898	MQ	1	1	2016	8.1	7.85	404.510292	n/a	3	0	0	0
2311-78709_MQ_AHY_M	BC_NESP	NESP	0.1269841	MQ	2	2	2017	8	6.7	336.7787325	18.15	2	0	0	0
2631-21092_MQ_AHY_M	BC_NESP	NESP	0.0826772	MQ	1	1	2017	7.75	7.65	360.8732755	19.5	2.5	0	0	0
2631-21095_MQ_AHY_M	BC_SALS	SALS	0.9153846	MQ	1	1	2016	9.07	8.63	557.5903528	21.2	2.667	0.333	0.33	0.3315
2631-21303_MQ_AHY_M	F1	F1	0.6641221	MQ	1	1	2017	8.65	9.1	534.7656321	17.85	1	0.5	0.5	0.5
2631-21304_MQ_AHY_M	BC_NESP	NESP	0.1821705	MQ	2	2	2017	7.2	6.83	278.0837286	18.55	2.333	0	0	0
2631-21386_MQ_AHY_M	NESP	NESP	0.0038462	MQ	1	1	2017	n/a	n/a	n/a	16.4	2	0	0	0
2631-21387_MQ_AHY_M	BC_SALS	SALS	0.9305556	MQ	3	2	2016	8.73	8.73	522.5557278	20.925	2.25	0.5	0.5	0.5
2631-21388_MQ_AHY_M	F1	F1	0.252809	MQ	1	1	2017	7.58	7.18	324.0057644	19.5	2.25	0.25	0.25	0.25
2631-21408_MQ_AHY_M	BC_NESP	NESP	0.0641026	MQ	2	1	2016	7.75	7.5	353.7973289	17.25	2.5	0.5	0.5	0.5
2721_53906_MQ_AHY_M	BC_SALS	SALS	0.9183673	MQ	1	1	2017	8.3	7.1	384.1531643	17.3	2	1	2	1.5
2721_53926_MQ_AHY_M	BC_NESP	NESP	0.0777778	MQ	1	1	2017	9.4	8.4	582.9413664	19	2	1	2	1.5
2721-17202_MQ_AHY_M	BC_NESP	NESP	0.128	MQ	1	1	2016	8.25	6.65	355.4834806	17.4	2.5	0.5	0.5	0.5
2721-17244_MQ_AHY_M	F1	F1	0.7819549	MQ	1	1	2016	7.4	7.2	309.6605047	18.3	3	0	0	0
2721-17245_MQ_AHY_M	BC_NESP	NESP	0.1141732	MQ	2	2	2016&2017	7.57	7.07	318.2006439	16.367	2.667	0	0	0
2721-17246_MQ_AHY_M	BC_SALS	SALS	0.9285714	MQ	1	1	2017	8.4	7.9	437.7997858	19.7	4	0	0	0
2311-78711_MQ_AHY_M	BC_NESP	NESP	0.0882353	MQ	0	0	2016	7.6	7.7	349.307404	19.7	2.5	1	0.5	0.75
2631_21312_MQ_AHY_M	BC_NESP	NESP	0.1083333	MQ	0	0	2017	8.33	7.53	410.3692971	17.83	3	0.67	0.67	0.67
2631-21082_MQ_AHY_M	BC_NESP	NESP	0.1084337	MQ	0	0	2016	7.7	7.35	342.2619897	18.2	2	0	0	0
2631-21083_MQ_AHY_M	BC_SALS	SALS	0.8934426	MQ	0	0	2016	8	7.8	392.0707632	19.4	2	2	2	2
2631-21090_MQ_AHY_M	F1	F1	0.2480315	MQ	0	0	2016	5.4	4.6	105.350168	20.9	2	0	0	0
2631-21091_MQ_AHY_M	F1	F1	0.7906977	MQ	0	0	2016	8.83	8.03	491.7301458	19.2	2	0	0	0
2631-21093_MQ_AHY_M	BC_SALS	SALS	0.8913043	MQ	0	0	2016	9.2	7.8	518.5135843	20.6	3	0	0	0
2631-21299_MQ_AHY_M	BC_SALS	SALS	0.8059701	MQ	0	0	2016	7.4	8.65	372.0226896	21.5	2.5	0	0	0
2631-21305_MQ_AHY_M	BC_SALS	SALS	0.8816794	MQ	0	0	2016	7.75	8.4	396.2530084	19.4	2.5	0	0	0
2631-21389_MQ_AHY_M	BC_NESP	NESP	0.1491936	MQ	0	0	2016	7.1	6.75	267.2454696	19.65	3	0	0	0
2631-21392_MQ_AHY_M	BC_SALS	SALS	0.8333333	MQ	0	0	2016	8.94	8.28	519.7509068	20.92	2.2	0.6	0.4	0.5
2631-21409_MQ_AHY_M	SALS	SALS	0.9765625	MQ	0	0	2016	8.2	8.8	464.7295181	20.2	3	1	0	0.5
2721_17489_MQ_AHY_M	BC_NESP	NESP	0.1847826	MQ	0	0	2017	8.9	7.7	479.0276916	18.2	2	1	1	1
2721-54000_MQ_AHY_M	BC_NESP	NESP	0.0952381	MQ	0	0	2017	8.8	8.1	492.6519936	18	3	1	1	1
2631-21078_PB_AHY_M	BC_SALS	SALS	0.8464567	PB	6	3	2016&2017	8.9	8.8	547.460219	21.2	2	0	0.5	0.25
2631-21080_PB_AHY_M	BC_SALS	SALS	0.9421488	PB	7	5	2016&2017	8.1	7.97	410.6938888	21.2	3.333	1	0.667	0.8335
2631-21086_PB_AHY_M	BC_NESP	NESP	0.0736434	PB	5	2	2017	8.43	7.25	404.6532541	18.4	1.75	0	0	0
2631-21088_PB_AHY_M	BC_SALS	SALS	0.9304348	PB	3	3	2016	8.95	8.15	512.7357045	20.85	2.5	0.5	0.5	0.5
2631-21097_PB_AHY_M	BC_NESP	NESP	0.1022727	PB	2	2	2017	n/a	n/a	n/a	18	3	0	0	0
2631-21098_PB_AHY_M	BC_NESP	NESP	0.0708661	PB	2	1	2016	7.2	6.4	260.5762611	17.1	2	1	0	0.5
2631-21099_PB_AHY_M	BC_SALS	SALS	0.8740157	PB	6	3	2016&2017	8.8	7.8	474.4056234	22.5	3	0	0	0
2631-21100_PB_AHY_M	BC_NESP	NESP	0.1259542	PB	1	1	2016	7.8	5.9	281.9233831	n/a	2	1	0	0.5
2631-21252_PB_AHY_M	BC_NESP	NESP	0.0942623	PB	6	5	2016&2017	7.8	7	334.4853698	17.9	4	0	0	0
2631-21263_PB_AHY_M	BC_SALS	SALS	0.8977273	PB	5	5	2016	n/a	n/a	n/a	22.1	3	1	0	0.5
2631-21266_PB_AHY_M	BC_NESP	NESP	0.0652174	PB	3	2	2017	7.95	6.7	332.5821537	16.45	1.5	1	0	0.5
2631-21276_PB_AHY_M	F1	F1	0.484	PB	4	3	2017	8.8	7.8	474.4056234	20.1	3	1.5	1.5	1.5
2631-21383_PB_AHY_M	BC_SALS	SALS	0.9398496	PB	5	4	2016	8.25	9.45	505.1607356	20.15	2.5	0	0	0
2631-21385_PB_AHY_M	BC_SALS	SALS	0.8863636	PB	10	7	2016&2017	8.1	10.1	520.4527324	20.95	2	0.5	0	0.25
2631-21395_PB_AHY_M	BC_SALS	SALS	0.9194915	PB	4	3	2016	8.5	9.2	522.0541592	19.25	2	0	0	0
2631-21396_PB_AHY_M	BC_SALS	SALS	0.8650794	PB	5	2	2016	9.6	9.1	658.6788821	20.8	2	0	0	0
2631-21398_PB_AHY_M	F1	F1	0.7574257	PB	2	2	2016&2017	9.55	8.75	626.764915	20.4	3	0.5	0.5	0.5
2631-21399_PB_AHY_M	BC_NESP	NESP	0.0787402	PB	2	2	2017	8.3	7.5	405.7955961	18.9	3	0	0	0
2631-21401_PB_AHY_M	BC_SALS	SALS	0.92	PB	3	3	2017	9.2	10	664.7610055	20.6	4	1	2	1.5
2631-21402_PB_AHY_M	BC_SALS	SALS	0.9435484	PB	12	6	2016&2017	8.75	8.5	511.1223985	23.6	2	0	0	0
2631-21403_PB_AHY_M	BC_SALS	SALS	0.9393939	PB	6	4	2016&2017	8.3	8.1	438.2592438	20.35	3.5	0.5	1	0.75
2631-21405_PB_AHY_M	BC_SALS	SALS	0.9409449	PB	6	4	2017	9.4	8	555.1822537	20.4	2	0	0	0
2721_17461_PB_AHY_M	BC_NESP	NESP	0.2075472	PB	4	2	2017	8.2	6.1	322.1420523	20.9	3	0.5	0.5	0.5
2721_17466_PB_AHY_M	BC_SALS	SALS	0.9396552	PB	2	2	2017	9.033	8.333	534.0172471	20.3	2.667	0.667	0.667	0.667
2721_17467_PB_AHY_M	BC_SALS	SALS	0.9137931	PB	2	2	2017	9.7	8.9	657.6932074	n/a	3	2	1	1.5
2721_17475_PB_AHY_M	BC_SALS	SALS	0.9444444	PB	2	2	2017	9.4	8.25	572.5316992	20.95	2.5	0.5	0	0.25
2721_53903_PB_AHY_M	BC_SALS	SALS	0.9071429	PB	1	1	2017	8.6	7.8	453.0867757	n/a	3	0.5	0.5	0.5
2721_53908_PB_AHY_M	BC_SALS	SALS	0.9126984	PB	3	3	2017	8.5	8.7	493.6816506	21.25	3	1	0	0.5
2721_53998_PB_AHY_M	BC_NESP	NESP	0.0882353	PB	1	1	2017	7.95	7.05	349.9558483	17.85	2.5	1	1	1
2721_54101_PB_AHY_M	BC_SALS	SALS	0.9428571	PB	2	2	2017	9.6	9.4	680.3935705	n/a	3	2	1	1.5
2721_54108_PB_AHY_M	BC_SALS	SALS	0.8983051	PB	2	2	2017	8.9	7.4	460.3642751	21.1	3	2	1	1.5
2721-17208_PB_L_002	BC_SALS	SALS	0.8914729	PB	4	3	2017	9.1	8.3	539.8222219	20.1	2	0	1	0.5
2721-17211_PB_AHY_M	BC_SALS	SALS	0.92	PB	3	1	2016	9.05	8.15	524.2574956	n/a	3	0.5	0.5	0.5
2721-17212_PB_AHY_M	BC_SALS	SALS	0.9186047	PB	1	1	2016	9.55	8.35	598.1128046	21.75	1.5	0	0	0
2721-17226_PB_AHY_M	NESP	NESP	0.0354331	PB	1	1	2017	9.4	8.15	565.591921	17.85	2.5	1.5	0.5	1
2721-17263_PB_AHY_M	NESP	NESP	0.0396825	PB	2	2	2016&2017	8.4	8.7	482.1339414	n/a	2	0	0	0
2721-17264_PB_AHY_M	F1	F1	0.5534351	PB	6	5	2016&2017	8.3	7.85	424.7327239	n/a	2.5	0.5	0.5	0.5
2721-17265_PB_AHY_M	BC_SALS	SALS	0.9172932	PB	4	3	2016	8.9	8.15	507.0228165	20.9	3	0	0.5	0.25
2721-17266_PB_AHY_M	BC_SALS	SALS	0.8931298	PB	2	2	2016	8.45	8.7	487.8907135	19.65	2.5	0	0.5	0.25
2721-17268_PB_AHY_M	BC_NESP	NESP	0.08	PB	4	2	2016&2017	n/a	n/a	n/a	17.8	2	0	0	0
2721-17275_PB_AHY_M	BC_NESP	NESP	0.0886076	PB	4	3	2016&2017	8.4	6.9	382.3820914	18.6	1	0	0	0
2721-17276_PB_AHY_M	BC_NESP	NESP	0.1111111	PB	5	3	2016&2017	6.8	7.15	259.6651992	16.11	1.5	1	1.5	1.25
2721-17280_PB_AHY_M	BC_SALS	SALS	0.9097744	PB	3	3	2016	9.4	8.1	562.1220319	20.9	3	1	2	1.5
2721-17283_PB_AHY_M	NESP	NESP	0.0419847	PB	7	4	2016&2017	8.3	8.55	462.6069795	17.75	2.5	1	0.5	0.75
2721-17285_PB_AHY_M	BC_NESP	NESP	0.0620155	PB	4	3	2016	9.05	7.4	476.0129408	17.15	2.5	0	0	0
2721-17293_PB_AHY_M	BC_NESP	NESP	0.1581633	PB	1	1	2016	8.8	7.7	468.3235001	17.6	2	0	0	0
2721-17294_PB_AHY_M	BC_SALS	SALS	0.9303279	PB	8	5	2016&2017	9.5	9.4	666.2925319	n/a	3	0	0	0
2721-17301_PB_AHY_M	BC_SALS	SALS	0.9302326	PB	4	3	2016&2017	9	8.1	515.299735	19.7	3	0	1	0.5
2721-17309_PB_AHY_M	SALS	SALS	0.9834711	PB	4	3	2016	7	8.8	338.6636881	n/a	2	0	0	0
2721-17310_PB_AHY_M	BC_NESP	NESP	0.0862069	PB	3	2	2017	8.85	7.2	442.9033031	16.8	2.5	0.5	0.5	0.5
2721-17312_PB_L_030	BC_SALS	SALS	0.889313	PB	4	3	2017	9.2	8.1	538.4564145	n/a	3	1	1	1
2721-17325_PB_L_037	BC_SALS	SALS	0.9160305	PB	3	2	2017	7.9	8.05	394.58443	20.9	2.5	1	1.5	1.25
2721-17338_PB_L_039	BC_SALS	SALS	0.9192308	PB	2	1	2017	n/a	n/a	n/a	n/a	n/a	n/a	n/a	n/a
2721-17339_PB_AHY_M	BC_NESP	NESP	0.1237624	PB	2	1	2017	7.45	5.95	259.3697913	16.6	2	1.5	1	1.25
2721-17344_PB_L_061	BC_SALS	SALS	0.9453782	PB	6	4	2017	n/a	n/a	n/a	n/a	n/a	n/a	n/a	n/a
2721-17360_PB_L_034	BC_SALS	SALS	0.9354839	PB	2	2	2017	n/a	n/a	n/a	n/a	n/a	n/a	n/a	n/a
2721-17361_PB_L_034	BC_SALS	SALS	0.9181818	PB	4	3	2017	n/a	n/a	n/a	n/a	n/a	n/a	n/a	n/a
2721-17378_PB_AHY_M	BC_NESP	NESP	0.15	PB	2	2	2016	8.23	7.23	384.6164447	17.87	2.33	1.33	0.67	1
2721-17379_PB_AHY_M	BC_SALS	SALS	0.9008621	PB	3	3	2016	8.6	9.4	546.0276527	20.7	2	0	0	0
2721-17380_PB_AHY_M	BC_SALS	SALS	0.9179104	PB	4	2	2016&2017	9.15	8.1	532.6195317	20.98	3	0.75	1	0.875
2721-17381_PB_AHY_M	BC_NESP	NESP	0.0511811	PB	1	1	2017	8.7	7.7	457.7402598	16.6	2	0.5	0.5	0.5
2721-17382_PB_AHY_M	BC_SALS	SALS	0.8943089	PB	3	2	2016&2017	9	9.7	617.087337	n/a	2	0	0	0
2721-17383_PB_AHY_M	F1	F1	0.5037879	PB	2	2	2016&2017	n/a	n/a	n/a	n/a	n/a	n/a	n/a	n/a
2721-17403_PB_L_068	BC_SALS	SALS	0.8982301	PB	6	4	2017	8.95	8.1	509.5900867	21.95	2.5	0	0	0
2721-17405_PB_L_068	BC_SALS	SALS	0.9353448	PB	1	1	2017	n/a	n/a	n/a	n/a	n/a	n/a	n/a	n/a
2721-17499_PB_AHY_M	F1	F1	0.835443	PB	3	3	2017	8.4	7.9	437.7997858	20.9	3	2	1	1.5
2721-53901_PB_AHY_M	BC_NESP	NESP	0.0833333	PB	1	1	2017	7.5	6.7	295.9969328	19.9	2	1	1	1
2721-53902_PB_AHY_M	BC_NESP	NESP	0.0675676	PB	4	3	2017	8.2	6.3	332.7040868	n/a	2	0	0	0
2631-21081_PB_AHY_M	BC_SALS	SALS	0.9341085	PB	0	0	2016	8.1	9.5	489.5347483	20	2	0	0	0
2631-21384_PB_AHY_M	BC_SALS	SALS	0.9269231	PB	0	0	2016	8.4	7.85	435.0289011	19.7	2.5	1	0.5	0.75
2631-21404_PB_AHY_M	F1	F1	0.7159091	PB	0	0	2016	8.6	7.95	461.7999829	19.25	2.5	0.5	0	0.25
2721_17465_PB_AHY_M	BC_SALS	SALS	0.9272727	PB	0	0	2017	9.75	8.9	664.4910249	n/a	2.5	1.5	1.5	1.5
2721_17472_PB_AHY_M	BC_SALS	SALS	0.9107143	PB	0	0	2017	9.8	9.1	686.4097205	19.8	2	1	1	1
2721_53904_PB_AHY_M	BC_SALS	SALS	0.8559322	PB	0	0	2017	7.3	8.1	339.0163318	18.8	4	0	2	1
2721_53911_PB_AHY_M	BC_NESP	NESP	0.0675676	PB	0	0	2017	6.5	7	232.2815068	17.8	3	0	1	0.5
2721_53912_PB_AHY_M	BC_NESP	NESP	0.1590909	PB	0	0	2017	7.8	6.6	315.3719201	15.5	2	0	0	0
2721_53923_PB_AHY_M	BC_NESP	NESP	0.2340426	PB	0	0	2017	8.3	7.7	416.616812	16.8	3	0	1	0.5
2721_53928_PB_AHY_M	BC_SALS	SALS	0.9153846	PB	0	0	2017	7.5	6.3	278.3254742	18.1	2	0	1	0.5
2721_53929_PB_AHY_M	F1	F1	0.2672414	PB	0	0	2017	7.6	6.8	308.4792658	18.5	3	1	1	1
2721_53999_PB_AHY_M	NESP	NESP	0.0461538	PB	0	0	2017	8.8	7.8	474.4056234	n/a	3	1	1	1
2721_54106_PB_AHY_M	F1	F1	0.3773585	PB	0	0	2017	7.1	6.4	253.3882971	16.7	3	0	1	0.5
2721_54107_PB_AHY_M	BC_SALS	SALS	0.9222222	PB	0	0	2017	8.9	9	559.9024967	n/a	3	0	1	0.5
2721-17269_PB_AHY_M	BC_NESP	NESP	0.0932203	PB	0	0	2016	9.4	8.3	576.0015883	18.4	3	0	0	0
2721-17271_PB_AHY_M	F1	F1	0.3875	PB	0	0	2016	8.57	7.5	432.6261718	18.13	2.5	1	1	1
2721-17272_PB_AHY_M	BC_NESP	NESP	0.0614754	PB	0	0	2016	9.3	7.8	529.8468798	17.1	3	1	1	1
2721-17273_PB_AHY_M	F1	F1	0.445	PB	0	0	2016	9.05	7.65	492.094459	21.1	3	1.5	2	1.75
2721-17295_PB_AHY_M	BC_NESP	NESP	0.0898437	PB	0	0	2016	7.7	6.7	311.9939226	17	2	0	0	0
2721-17299_PB_AHY_M	BC_NESP	NESP	0.0537634	PB	0	0	2016	7.6	6.7	303.942806	n/a	3	0	0	0
2721-17303_PB_AHY_M	BC_NESP	NESP	0.1033058	PB	0	0	2016	7.35	7	297.004206	17.2	3	0	0	0
2721-17305_PB_AHY_M	BC_SALS	SALS	0.9418605	PB	0	0	2016	7.8	8.6	410.9391686	20	2	0	0	0
2721-17369_PB_AHY_M	BC_NESP	NESP	0.120155	PB	0	0	2016	8.2	6.6	348.5471385	18.4	3	0	0	0
2721-17460_PB_AHY_M	NESP	NESP	0	PB	0	0	2017	6.5	3.8	126.0956751	18.9	4	2	2	2
2721-17220	BC_SALS	SALS	0.9227273	PB	0	0	2017	8.7	8.3	493.408332	n/a	2	1	0	0.5
2721-17324	BC_SALS	SALS	0.9384615	PB	0	0	2017	9.4	9.1	631.5198136	19.7	4	2	1	1.5
2721-17334	BC_SALS	SALS	0.9045801	PB	0	0	2017	8.55	8.75	502.3774808	21	3	0	1	0.5
