# Supplementary material for: Pre‐ and Post‐Copulatory Sexual Traits Influence Male Fitness Across a Mosaic Hybrid Zone
Source: Ecol Evol. 2025 Feb 23;15(2):e70935. doi: 10.1002/ece3.70935 (PMC11847615; doi:10.1002/ece3.70935)
Supplement: Supplementary file 2 — Data S2. [file ECE3-15-e70935-s001.csv]

Offspring (band number, site, nest number, year)	mother	father	nestling_genoClass	mother_genoClass	father_genoClass	nestling_HybridIndex	mother_HybridIndex	father_HybridIndex	Site	Offspring_Sex
2721-17406_PB_L_074	2721-17274_PB_AHY_F	2631-21385_PB_AHY_M	BC_SALS	BC_NESP	BC_SALS	0.8768657	0.0905512	0.8863636	PB	Female
2721-17407_PB_L_074	2721-17274_PB_AHY_F	2631-21099_PB_AHY_M	BC_SALS	BC_NESP	BC_SALS	0.8710937	0.0905512	0.8740157	PB	Male
2721-17408_PB_L_074	2721-17274_PB_AHY_F	2631-21099_PB_AHY_M	BC_SALS	BC_NESP	BC_SALS	0.8931298	0.0905512	0.8740157	PB	Male
2721-17409_PB_L_074	2721-17274_PB_AHY_F	2631-21099_PB_AHY_M	BC_SALS	BC_NESP	BC_SALS	0.8559322	0.0905512	0.8740157	PB	Male
2721_54121_MQ_L_010_2017	2721_53927_MQ_AHY_F	2721-17246_MQ_AHY_M	BC_SALS	BC_NESP	BC_SALS	0.8671875	0.1276596	0.9285714	MQ	Male
2721_54123_MQ_L_013_2017	2721_53907_MQ_AHY_F	2721_53906_MQ_AHY_M	BC_SALS	BC_NESP	BC_SALS	0.8965517	0.1693548	0.9183673	MQ	Male
2721-17392_PB_L_075	2631-21269_PB_AHY_F	2721-17383_PB_AHY_M	F1	BC_NESP	F1	0.3333333	0.08	0.5037879	PB	Female
2721-53935_MQ_L_009_2017	2631-21419_MQ_AHY_F	2631-21388_MQ_AHY_M	F1	BC_NESP	F1	0.3947368	0.1259843	0.252809	MQ	Female
2721-54122_MQ_L_010_2017	2721_53927_MQ_AHY_F	2631-21303_MQ_AHY_M	F1	BC_NESP	F1	0.5454545	0.1276596	0.6641221	MQ	Female
2721_54168_PB_L_080_2017	2721-17473_PB_AHY_F	2721-17383_PB_AHY_M	BC_NESP	BC_NESP	F1	0.1197183	0.1034483	0.5037879	PB	Male
2721-53939_MQ_L_008_2017	2721_17463_MQ_AHY_F	2311-78709_MQ_AHY_M	F1	BC_SALS	BC_NESP	0.2267442	0.8909091	0.1269841	MQ	Female
2721-54129_PB_L_081_2017	2721-17308_PB_AHY_F	2721-17310_PB_AHY_M	F1	BC_SALS	BC_NESP	0.5523256	0.9041667	0.0862069	PB	Male
2721_17494_PB_L_001_2017	2721-17469_PB_AHY_F	2721-53902_PB_AHY_M	F1	BC_SALS	BC_NESP	0.1976744	0.94375	0.0675676	PB	Female
2721_53937_MQ_L_008_2017	2721_17463_MQ_AHY_F	2631-21304_MQ_AHY_M	BC_NESP	BC_SALS	BC_NESP	0.2272727	0.8909091	0.1821705	MQ	Male
2721_54156_PB_L_076_2017	2721-17469_PB_AHY_F	2721-17269_PB_AHY_M	BC_NESP	BC_SALS	BC_NESP	0.1509434	0.94375	0.0932203	PB	UNK
PB_016_002_2017	2721_17474_PB_AHY_F	2631-21097_PB_AHY_M	BC_NESP	BC_SALS	BC_NESP	0.0775862	0.9396552	0.1022727	PB	Male
PB_034_egg1	2631-21400_PB_AHY_F	2721-17285_PB_AHY_M	BC_NESP	BC_SALS	BC_NESP	0.0932203	0.9047619	0.0620155	PB	Female
2721-17341_PB_L_060	2721-17308_PB_AHY_F	2631-21398_PB_AHY_M	BC_SALS	BC_SALS	F1	0.9280303	0.9041667	0.7574257	PB	Male
2721-17415_PB_L_078	2631-21406_PB_AHY_F	2721-17264_PB_AHY_M	BC_SALS	BC_SALS	F1	0.816	0.9135338	0.5534351	PB	Female
2721-17416_PB_L_078	2631-21406_PB_AHY_F	2721-17264_PB_AHY_M	F1	BC_SALS	F1	0.7372881	0.9135338	0.5534351	PB	UNK
2721-17421_MQ_L_013	2631-21393_MQ_AHY_F	2721-17244_MQ_AHY_M	BC_SALS	BC_SALS	F1	0.8384615	0.9153846	0.7819549	MQ	Female
2721-17478_PB_L_013_2017	2631-21400_PB_AHY_F	2721-17264_PB_AHY_M	F1	BC_SALS	F1	0.7467532	0.9047619	0.5534351	PB	Male
2721-17482_PB_L_010_2017	2721-17270_PB_AHY_F	2631-21276_PB_AHY_M	F1	BC_SALS	F1	0.7319588	0.8807692	0.484	PB	Female
2721-17483_PB_L_010_2017	2721-17270_PB_AHY_F	2721-17264_PB_AHY_M	F1	BC_SALS	F1	0.6987952	0.8807692	0.5534351	PB	Male
2721-53969_PB_L_033_2017	2721-17349_PB_L_038	2721-17499_PB_AHY_M	BC_SALS	BC_SALS	F1	0.9457831	0.9140625	0.835443	PB	Female
2721_53956_PB_L_036_2017	2631-21406_PB_AHY_F	2721-17499_PB_AHY_M	BC_SALS	BC_SALS	F1	0.9166667	0.9135338	0.835443	PB	UNK
PB_012_001_2017	2721_17468_PB_AHY_F	2721-17499_PB_AHY_M	SALS	BC_SALS	F1	0.9666667	0.9489796	0.835443	PB	Male
2721-53964_PB_L_028_2017	2721-17392_PB_L_075	2721-53902_PB_AHY_M	BC_NESP	F1	BC_NESP	0.1768293	0.3333333	0.0675676	PB	UNK
2721-53974_PB_L_046_2017	2721-53914_PB_AHY_F	2631-21097_PB_AHY_M	BC_NESP	F1	BC_NESP	0.1055556	0.4120879	0.1022727	PB	UNK
2721-54176_PB_L_072_2017	2721-53914_PB_AHY_F	2631-21266_PB_AHY_M	BC_NESP	F1	BC_NESP	0.1232877	0.4120879	0.0652174	PB	Female
2721-54177_PB_L_072_2017	2721-53914_PB_AHY_F	2721-17269_PB_AHY_M	F1	F1	BC_NESP	0.2531645	0.4120879	0.0932203	PB	Male
2721_53933_MQ_L_001_2017	2631-21301_MQ_AHY_F	2721_53926_MQ_AHY_M	BC_NESP	F1	BC_NESP	0.0735294	0.7878788	0.0777778	MQ	Male
2721_53936_MQ_L_001_2017	2631-21301_MQ_AHY_F	2721-17245_MQ_AHY_M	BC_NESP	F1	BC_NESP	0.0793651	0.7878788	0.1141732	MQ	Female
2721_53938_MQ_L_001_2017	2631-21301_MQ_AHY_F	2311-78709_MQ_AHY_M	F1	F1	BC_NESP	0.2272727	0.7878788	0.1269841	MQ	Female
2721_53963_PB_L_028_2017	2721-17392_PB_L_075	2721-17276_PB_AHY_M	BC_NESP	F1	BC_NESP	0.1458333	0.3333333	0.1111111	PB	Male
2721_53965_PB_L_028_2017	2721-17392_PB_L_075	2721-53902_PB_AHY_M	BC_NESP	F1	BC_NESP	0.125	0.3333333	0.0675676	PB	Male
2721-17214_PB_L_009	2631-21262_PB_AHY_F	2631-21395_PB_AHY_M	F1	F1	BC_SALS	0.7616279	0.6792453	0.9194915	PB	Male
2721-17215_PB_L_009	2631-21262_PB_AHY_F	2631-21385_PB_AHY_M	F1	F1	BC_SALS	0.8189655	0.6792453	0.8863636	PB	Female
2721-17388_PB_L_056	2721-17289_PB_AHY_F	2631-21396_PB_AHY_M	F1	F1	BC_SALS	0.775	0.8030303	0.8650794	PB	Female
2721-17424_MQ_L_015	2631-21413_MQ_AHY_F	2631-21387_MQ_AHY_M	F1	F1	BC_SALS	0.7576923	0.5155039	0.9305556	MQ	Male
2721-53989_PB_L_056_2017	2721-17289_PB_AHY_F	2631-21385_PB_AHY_M	BC_SALS	F1	BC_SALS	0.8511905	0.8030303	0.8863636	PB	Male
2721_53973_PB_L_046_2017	2721-53914_PB_AHY_F	2721-17405_PB_L_068	BC_SALS	F1	BC_SALS	0.9354839	0.4120879	0.9353448	PB	Male
2721_53988_PB_L_056_2017	2721-17289_PB_AHY_F	2631-21385_PB_AHY_M	BC_SALS	F1	BC_SALS	0.8571429	0.8030303	0.8863636	PB	Male
PB_019_001_2017	2721-17289_PB_AHY_F	2721_17467_PB_AHY_M	BC_SALS	F1	BC_SALS	0.8656716	0.8030303	0.9137931	PB	Male
PB_053_egg1	2631-21262_PB_AHY_F	2721-17280_PB_AHY_M	F1	F1	BC_SALS	0.8134921	0.6792453	0.9097744	PB	Female
2721_53934_MQ_L_001_2017	2631-21301_MQ_AHY_F	2631-21386_MQ_AHY_M	BC_NESP	F1	NESP	0.0588235	0.7878788	0.0038462	MQ	Male
2721-53959_PB_L_035_2017	2721_53913_PB_AHY_F	2631-21099_PB_AHY_M	BC_SALS	NESP	BC_SALS	0.9047619	0	0.8740157	PB	Female
2721-53960_PB_L_035_2017	2721_53913_PB_AHY_F	2631-21099_PB_AHY_M	BC_SALS	NESP	BC_SALS	0.9113924	0	0.8740157	PB	Male
2721-53962_PB_L_035_2017	2721_53913_PB_AHY_F	2631-21080_PB_AHY_M	SALS	NESP	BC_SALS	0.9651163	0	0.9421488	PB	Female
2721-54136_PB_L_093_2017	2721_53913_PB_AHY_F	2631-21403_PB_AHY_M	BC_SALS	NESP	BC_SALS	0.9489796	0	0.9393939	PB	Female
2721-54137_PB_L_093_2017	2721_53913_PB_AHY_F	2631-21403_PB_AHY_M	BC_SALS	NESP	BC_SALS	0.9310345	0	0.9393939	PB	Male
2721_54138_PB_L_093_2017	2721_53913_PB_AHY_F	2631-21403_PB_AHY_M	BC_SALS	NESP	BC_SALS	0.9375	0	0.9393939	PB	Male
PB_023_egg1	2721-17207_PB_AHY_F	2721-17379_PB_AHY_M	BC_SALS	NESP	BC_SALS	0.9086957	0.0346154	0.9008621	PB	Male
2721_54140_PB_L_068_2017	2721_54103_PB_AHY_F	2631-21399_PB_AHY_M	BC_NESP	SALS	BC_NESP	0.1530612	0.9622642	0.0787402	PB	Male
2721-53941_PB_L_023_2017	2721_17488_PB_AHY_F	2631-21276_PB_AHY_M	F1	SALS	F1	0.6875	0.9615385	0.484	PB	Male
PB_023_001_2017	2721_17488_PB_AHY_F	2631-21276_PB_AHY_M	F1	SALS	F1	0.6847826	0.9615385	0.484	PB	Female
PB_023_002_2017	2721_17488_PB_AHY_F	2631-21276_PB_AHY_M	F1	SALS	F1	0.7236842	0.9615385	0.484	PB	Male
2721-17227_PB_L_010	2631-21418_PB_AHY_F	2631-21098_PB_AHY_M	BC_NESP	BC_NESP	BC_NESP	0.0578512	0.0944444	0.0708661	PB	Male
2721-17228_PB_L_010	2631-21418_PB_AHY_F	2631-21098_PB_AHY_M	BC_NESP	BC_NESP	BC_NESP	0.0826772	0.0944444	0.0708661	PB	Male
2721-17240_PB_L_017	2721-17205_PB_AHY_F	2721-17285_PB_AHY_M	BC_NESP	BC_NESP	BC_NESP	0.1056911	0.0669291	0.0620155	PB	Male
2721-17243_PB_L_014	2631-21420_PB_AHY_F	2721-17285_PB_AHY_M	BC_NESP	BC_NESP	BC_NESP	0.0725191	0.1490385	0.0620155	PB	Male
2721-17393_PB_L_075	2631-21269_PB_AHY_F	2721-17378_PB_AHY_M	BC_NESP	BC_NESP	BC_NESP	0.1153846	0.08	0.15	PB	Female
2721-17417_MQ_L_014	2311-78708_PB_AHY_F	2631-21408_MQ_AHY_M	BC_NESP	BC_NESP	BC_NESP	0.1157025	0.126506	0.0641026	MQ	Female
2721-17418_MQ_L_014	2311-78708_PB_AHY_F	2721-17245_MQ_AHY_M	BC_NESP	BC_NESP	BC_NESP	0.1545455	0.126506	0.1141732	MQ	Female
2721-17419_MQ_L_014	2311-78708_PB_AHY_F	2631-21408_MQ_AHY_M	BC_NESP	BC_NESP	BC_NESP	0.1335878	0.126506	0.0641026	MQ	Female
2721-54117_PB_L_079_2017	2721_53920_PB_AHY_F	2721-53902_PB_AHY_M	BC_NESP	BC_NESP	BC_NESP	0.0641026	0.057971	0.0675676	PB	Male
2721-54118_PB_L_079_2017	2721_53920_PB_AHY_F	2721_53998_PB_AHY_M	BC_NESP	BC_NESP	BC_NESP	0.0647059	0.057971	0.0882353	PB	Male
2721-54119_PB_L_080_2017	2721-17473_PB_AHY_F	2631-21086_PB_AHY_M	BC_NESP	BC_NESP	BC_NESP	0.0949367	0.1034483	0.0736434	PB	Female
2721-54120_PB_L_080_2017	2721-17473_PB_AHY_F	2631-21252_PB_AHY_M	BC_NESP	BC_NESP	BC_NESP	0.0942029	0.1034483	0.0942623	PB	Male
2721-54124_MQ_L_013_2017	2721_53907_MQ_AHY_F	2631-21304_MQ_AHY_M	BC_NESP	BC_NESP	BC_NESP	0.1923077	0.1693548	0.1821705	MQ	Male
2721-54125_PB_L_082_2017	2721-17374_PB_AHY_F	2721-17276_PB_AHY_M	F1	BC_NESP	BC_NESP	0.255102	0.1300813	0.1111111	PB	Female
2721-54126_PB_L_082_2017	2721-17374_PB_AHY_F	2721-17276_PB_AHY_M	BC_NESP	BC_NESP	BC_NESP	0.1357143	0.1300813	0.1111111	PB	Male
2721-54127_PB_L_082_2017	2721-17374_PB_AHY_F	2721-17276_PB_AHY_M	BC_NESP	BC_NESP	BC_NESP	0.1410256	0.1300813	0.1111111	PB	UNK
2721-54128_PB_L_082_2017	2721-17374_PB_AHY_F	2721_17461_PB_AHY_M	BC_NESP	BC_NESP	BC_NESP	0.0934066	0.1300813	0.2075472	PB	Female
2721-54133_PB_L_063_2017	2721-17304_PB_AHY_F	2721-17268_PB_AHY_M	BC_NESP	BC_NESP	BC_NESP	0.10625	0.1218487	0.08	PB	Female
2721-54158_PB_L_088_2017	2631-21416_PB_AHY_F	2721-17339_PB_AHY_M	BC_NESP	BC_NESP	BC_NESP	0.0985915	0.0944882	0.1237624	PB	UNK
2721-54160_PB_L_088_2017	2631-21416_PB_AHY_F	2721-53901_PB_AHY_M	F1	BC_NESP	BC_NESP	0.2328767	0.0944882	0.0833333	PB	Male
2721-54173_PB_L_089_2017	2721_17498_PB_AHY_F	2721_17461_PB_AHY_M	BC_NESP	BC_NESP	BC_NESP	0.1142857	0.1481481	0.2075472	PB	Male
2721-54174_PB_L_089_2017	2721_17498_PB_AHY_F	2631-21266_PB_AHY_M	BC_NESP	BC_NESP	BC_NESP	0.2123288	0.1481481	0.0652174	PB	Female
2721-54175_PB_L_089_2017	2721_17498_PB_AHY_F	2631-21266_PB_AHY_M	BC_NESP	BC_NESP	BC_NESP	0.1881721	0.1481481	0.0652174	PB	Female
2721_53932_MQ_L_009_2017	2631-21419_MQ_AHY_F	2631-21092_MQ_AHY_M	BC_NESP	BC_NESP	BC_NESP	0.0964912	0.1259843	0.0826772	MQ	Male
2721_53991_PB_L_050_2017	2721_53920_PB_AHY_F	2631-21086_PB_AHY_M	BC_NESP	BC_NESP	BC_NESP	0.0514706	0.057971	0.0736434	PB	Male
2721_53992_PB_L_050_2017	2721_53920_PB_AHY_F	2721-17310_PB_AHY_M	BC_NESP	BC_NESP	BC_NESP	0.0729167	0.057971	0.0862069	PB	Female
2721_53993_PB_L_050_2017	2721_53920_PB_AHY_F	2721-17310_PB_AHY_M	BC_NESP	BC_NESP	BC_NESP	0.0694444	0.057971	0.0862069	PB	Male
2721_53994_PB_L_050_2017	2721_53920_PB_AHY_F	2631-21086_PB_AHY_M	BC_NESP	BC_NESP	BC_NESP	0.0735294	0.057971	0.0736434	PB	Female
2721_53997_PB_L_045_2017	2721-17473_PB_AHY_F	2721_17461_PB_AHY_M	NESP	BC_NESP	BC_NESP	0.0267857	0.1034483	0.2075472	PB	Female
2721_54132_PB_L_063_2017	2721-17304_PB_AHY_F	2721-17268_PB_AHY_M	BC_NESP	BC_NESP	BC_NESP	0.0970149	0.1218487	0.08	PB	Male
2721_54161_PB_L_088_2017	2631-21416_PB_AHY_F	2721-17339_PB_AHY_M	BC_NESP	BC_NESP	BC_NESP	0.1078431	0.0944882	0.1237624	PB	Male
2721_54166_PB_L_080_2017	2721-17473_PB_AHY_F	2631-21086_PB_AHY_M	BC_NESP	BC_NESP	BC_NESP	0.0648148	0.1034483	0.0736434	PB	Male
2721_54167_PB_L_080_2017	2721-17473_PB_AHY_F	2631-21086_PB_AHY_M	BC_NESP	BC_NESP	BC_NESP	0.0638298	0.1034483	0.0736434	PB	Male
2721_54172_PB_L_089_2017	2721_17498_PB_AHY_F	2721_17461_PB_AHY_M	BC_NESP	BC_NESP	BC_NESP	0.1440678	0.1481481	0.2075472	PB	Male
MQ_012_chick1	2631-21419_MQ_AHY_F	2721-17202_MQ_AHY_M	BC_NESP	BC_NESP	BC_NESP	0.1111111	0.1259843	0.128	MQ	Male
PB_011_001_2017	2631-21272_PB_AHY_F	2721-17275_PB_AHY_M	BC_NESP	BC_NESP	BC_NESP	0.1111111	0.0840336	0.0886076	PB	Male
PB_011_002_2017	2631-21272_PB_AHY_F	2631-21399_PB_AHY_M	BC_NESP	BC_NESP	BC_NESP	0.1388889	0.0840336	0.0787402	PB	Male
PB_014_chick1	2631-21420_PB_AHY_F	2721-17285_PB_AHY_M	NESP	BC_NESP	BC_NESP	0.0362903	0.1490385	0.0620155	PB	Male
PB_017_chick1	2721-17205_PB_AHY_F	2721-17268_PB_AHY_M	BC_NESP	BC_NESP	BC_NESP	0.0980392	0.0669291	0.08	PB	Female
PB_017_chick1	2721-17205_PB_AHY_F	2721-17268_PB_AHY_M	BC_NESP	BC_NESP	BC_NESP	0.0873016	0.0669291	0.08	PB	Female
PB_019_chick1	2631-21272_PB_AHY_F	2721-17276_PB_AHY_M	BC_NESP	BC_NESP	BC_NESP	0.1138211	0.0840336	0.1111111	PB	UNK
PB_021_egg1	2631-21268_PB_AHY_F	2631-21252_PB_AHY_M	NESP	BC_NESP	BC_NESP	0.0238095	0.0511811	0.0942623	PB	Male
PB_024_chick1	2631-21269_PB_AHY_F	2721-17378_PB_AHY_M	F1	BC_NESP	BC_NESP	0.2009346	0.08	0.15	PB	Female
PB_045_001_2017	2721-17473_PB_AHY_F	2631-21252_PB_AHY_M	NESP	BC_NESP	BC_NESP	0.0344828	0.1034483	0.0942623	PB	Male
PB_050_egg2	2631-21268_PB_AHY_F	2631-21252_PB_AHY_M	BC_NESP	BC_NESP	BC_NESP	0.0613208	0.0511811	0.0942623	PB	Male
PB_050_egg3	2631-21268_PB_AHY_F	2631-21252_PB_AHY_M	BC_NESP	BC_NESP	BC_NESP	0.0635593	0.0511811	0.0942623	PB	Male
PB_060_012_2017	2721_53910_PB_AHY_F	2721-17275_PB_AHY_M	BC_NESP	BC_NESP	BC_NESP	0.0555556	0.0508475	0.0886076	PB	Male
PB_065_chick1	2721-17302_PB_AHY_F	2721-17275_PB_AHY_M	BC_NESP	BC_NESP	BC_NESP	0.0927835	0.0769231	0.0886076	PB	Male
PB_065_chick2	2721-17302_PB_AHY_F	2721-17275_PB_AHY_M	BC_NESP	BC_NESP	BC_NESP	0.0609756	0.0769231	0.0886076	PB	Male
2721-17229_PB_L_010	2631-21418_PB_AHY_F	2721-17283_PB_AHY_M	NESP	BC_NESP	NESP	0.030303	0.0944444	0.0419847	PB	Male
2721-17241_PB_L_017	2721-17205_PB_AHY_F	2721-17263_PB_AHY_M	BC_NESP	BC_NESP	NESP	0.052	0.0669291	0.0396825	PB	UNK
2721-17389_PB_L_070	2631-21418_PB_AHY_F	2721-17283_PB_AHY_M	BC_NESP	BC_NESP	NESP	0.1318182	0.0944444	0.0419847	PB	Female
2721-17390_PB_L_070	2631-21418_PB_AHY_F	2721-17283_PB_AHY_M	NESP	BC_NESP	NESP	0.05	0.0944444	0.0419847	PB	Female
2721-54109_PB_L_061_2017	2721_53909_PB_AHY_F	2721-17283_PB_AHY_M	BC_NESP	BC_NESP	NESP	0.08125	0.0803571	0.0419847	PB	Female
2721_53996_PB_L_045_2017	2721-17473_PB_AHY_F	2721-17226_PB_AHY_M	NESP	BC_NESP	NESP	0.0378788	0.1034483	0.0354331	PB	UNK
2721_54110_PB_L_061_2017	2721_53909_PB_AHY_F	2721-17283_PB_AHY_M	NESP	BC_NESP	NESP	0.0175439	0.0803571	0.0419847	PB	Female
2721_54111_PB_L_061_2017	2721_53909_PB_AHY_F	2721-17263_PB_AHY_M	BC_NESP	BC_NESP	NESP	0.0744681	0.0803571	0.0396825	PB	Male
2721_54134_PB_L_063_2017	2721-17304_PB_AHY_F	2721-17283_PB_AHY_M	BC_NESP	BC_NESP	NESP	0.0648148	0.1218487	0.0419847	PB	Male
PB_010_chick1	2631-21418_PB_AHY_F	2721-17283_PB_AHY_M	BC_NESP	BC_NESP	NESP	0.104	0.0944444	0.0419847	PB	Male
2721-17216_PB_L_013	2591-12113_PB_AHY_F	2631-21402_PB_AHY_M	BC_SALS	BC_SALS	BC_SALS	0.8954545	0.8893443	0.9435484	PB	Male
2721-17217_PB_L_013	2591-12113_PB_AHY_F	2631-21385_PB_AHY_M	BC_SALS	BC_SALS	BC_SALS	0.9186047	0.8893443	0.8863636	PB	Male
2721-17218_PB_L_013	2591-12113_PB_AHY_F	2631-21263_PB_AHY_M	BC_SALS	BC_SALS	BC_SALS	0.8541667	0.8893443	0.8977273	PB	Male
2721-17219_PB_L_013	2591-12113_PB_AHY_F	2721-17379_PB_AHY_M	BC_SALS	BC_SALS	BC_SALS	0.9007937	0.8893443	0.9008621	PB	Female
2721-17220_PB_L_013	2591-12113_PB_AHY_F	2631-21402_PB_AHY_M	BC_SALS	BC_SALS	BC_SALS	0.9227273	0.8893443	0.9435484	PB	Male
2721-17222_PB_L_011	2631-21415_PB_AHY_F	2631-21402_PB_AHY_M	BC_SALS	BC_SALS	BC_SALS	0.8978495	0.8872181	0.9435484	PB	Male
2721-17223_PB_L_011	2631-21415_PB_AHY_F	2631-21402_PB_AHY_M	BC_SALS	BC_SALS	BC_SALS	0.8928571	0.8872181	0.9435484	PB	Male
2721-17224_PB_L_011	2631-21415_PB_AHY_F	2721-17382_PB_AHY_M	BC_SALS	BC_SALS	BC_SALS	0.8884297	0.8872181	0.8943089	PB	Male
2721-17225_PB_L_011	2631-21415_PB_AHY_F	2631-21402_PB_AHY_M	BC_SALS	BC_SALS	BC_SALS	0.92	0.8872181	0.9435484	PB	Male
2721-17230_PB_L_015	2631-21397_PB_AHY_F	2631-21383_PB_AHY_M	BC_SALS	BC_SALS	BC_SALS	0.9141791	0.9314516	0.9398496	PB	Male
2721-17233_PB_L_015	2631-21397_PB_AHY_F	2631-21401_PB_AHY_M	BC_SALS	BC_SALS	BC_SALS	0.9173228	0.9314516	0.92	PB	Male
2721-17235_PB_L_003	2631-21417_PB_AHY_F	2631-21263_PB_AHY_M	BC_SALS	BC_SALS	BC_SALS	0.86	0.9409091	0.8977273	PB	UNK
2721-17236_PB_L_003	2631-21417_PB_AHY_F	2631-21402_PB_AHY_M	SALS	BC_SALS	BC_SALS	0.9722222	0.9409091	0.9435484	PB	Female
2721-17237_PB_L_003	2631-21417_PB_AHY_F	2721-17265_PB_AHY_M	SALS	BC_SALS	BC_SALS	0.9824561	0.9409091	0.9172932	PB	Male
2721-17238_PB_L_003	2631-21417_PB_AHY_F	2721-17266_PB_AHY_M	SALS	BC_SALS	BC_SALS	0.9807692	0.9409091	0.8931298	PB	Female
2721-17239_PB_L_003	2631-21417_PB_AHY_F	2631-21078_PB_AHY_M	BC_SALS	BC_SALS	BC_SALS	0.9072581	0.9409091	0.8464567	PB	Female
2721-17242_PB_L_022	2721-17206_PB_AHY_F	2631-21263_PB_AHY_M	BC_SALS	BC_SALS	BC_SALS	0.8977273	0.9462366	0.8977273	PB	Male
2721-17287_MQ_L_007	2631-21393_MQ_AHY_F	2631-21387_MQ_AHY_M	BC_SALS	BC_SALS	BC_SALS	0.9269231	0.9153846	0.9305556	MQ	Male
2721-17288_MQ_L_007	2631-21393_MQ_AHY_F	2631-21387_MQ_AHY_M	BC_SALS	BC_SALS	BC_SALS	0.9312977	0.9153846	0.9305556	MQ	Female
2721-17311_PB_L_030	2721-17328_PB_AHY_F	2721-17265_PB_AHY_M	BC_SALS	BC_SALS	BC_SALS	0.8719008	0.8735632	0.9172932	PB	UNK
2721-17313_PB_L_030	2721-17328_PB_AHY_F	2721-17265_PB_AHY_M	BC_SALS	BC_SALS	BC_SALS	0.9384615	0.8735632	0.9172932	PB	Female
2721-17315_PB_L_044	2631-21417_PB_AHY_F	2631-21395_PB_AHY_M	BC_SALS	BC_SALS	BC_SALS	0.9398496	0.9409091	0.9194915	PB	Male
2721-17316_PB_L_044	2631-21417_PB_AHY_F	2721-17280_PB_AHY_M	BC_SALS	BC_SALS	BC_SALS	0.9216418	0.9409091	0.9097744	PB	Male
2721-17317_PB_L_044	2631-21417_PB_AHY_F	2631-21263_PB_AHY_M	BC_SALS	BC_SALS	BC_SALS	0.9216418	0.9409091	0.8977273	PB	Male
2721-17319_PB_L_058	2631-21089_PB_AHY_F	2631-21383_PB_AHY_M	BC_SALS	BC_SALS	BC_SALS	0.90625	0.8432203	0.9398496	PB	Female
2721-17323_PB_L_058	2631-21089_PB_AHY_F	2721-17379_PB_AHY_M	BC_SALS	BC_SALS	BC_SALS	0.9069767	0.8432203	0.9008621	PB	Female
2721-17324_PB_L_037	2721-17206_PB_AHY_F	2631-21403_PB_AHY_M	BC_SALS	BC_SALS	BC_SALS	0.9384615	0.9462366	0.9393939	PB	Male
2721-17325_PB_L_037	2721-17206_PB_AHY_F	2631-21383_PB_AHY_M	BC_SALS	BC_SALS	BC_SALS	0.9160305	0.9462366	0.9398496	PB	Male
2721-17326_PB_L_037	2721-17206_PB_AHY_F	2631-21080_PB_AHY_M	BC_SALS	BC_SALS	BC_SALS	0.9448819	0.9462366	0.9421488	PB	Male
2721-17329_PB_L_045	2631-21397_PB_AHY_F	2631-21396_PB_AHY_M	BC_SALS	BC_SALS	BC_SALS	0.9097744	0.9314516	0.8650794	PB	Male
2721-17330_PB_L_045	2631-21397_PB_AHY_F	2631-21396_PB_AHY_M	BC_SALS	BC_SALS	BC_SALS	0.8740458	0.9314516	0.8650794	PB	Female
2721-17331_PB_L_045	2631-21397_PB_AHY_F	2631-21396_PB_AHY_M	BC_SALS	BC_SALS	BC_SALS	0.8252033	0.9314516	0.8650794	PB	Female
2721-17332_PB_L_045	2631-21397_PB_AHY_F	2631-21396_PB_AHY_M	BC_SALS	BC_SALS	BC_SALS	0.8721805	0.9314516	0.8650794	PB	Male
2721-17333_PB_L_033	2721-17278_PB_AHY_F	2631-21401_PB_AHY_M	SALS	BC_SALS	BC_SALS	0.9541985	0.9	0.92	PB	Female
2721-17335_PB_L_039	2721-17281_PB_AHY_F	2631-21402_PB_AHY_M	BC_SALS	BC_SALS	BC_SALS	0.9166667	0.9210526	0.9435484	PB	Female
2721-17336_PB_L_039	2721-17281_PB_AHY_F	2631-21402_PB_AHY_M	SALS	BC_SALS	BC_SALS	0.9508197	0.9210526	0.9435484	PB	UNK
2721-17337_PB_L_039	2721-17281_PB_AHY_F	2631-21385_PB_AHY_M	BC_SALS	BC_SALS	BC_SALS	0.9128788	0.9210526	0.8863636	PB	Female
2721-17338_PB_L_039	2721-17281_PB_AHY_F	2631-21402_PB_AHY_M	BC_SALS	BC_SALS	BC_SALS	0.9192308	0.9210526	0.9435484	PB	Male
2721-17345_PB_L_061	2721-17306_PB_AHY_F	2631-21402_PB_AHY_M	BC_SALS	BC_SALS	BC_SALS	0.9253731	0.9469697	0.9435484	PB	Male
2721-17346_PB_L_061	2721-17306_PB_AHY_F	2631-21402_PB_AHY_M	BC_SALS	BC_SALS	BC_SALS	0.9365672	0.9469697	0.9435484	PB	Female
2721-17348_PB_L_038	2721-17297_PB_AHY_F	2721-17211_PB_AHY_M	BC_SALS	BC_SALS	BC_SALS	0.9375	0.9172932	0.92	PB	Female
2721-17349_PB_L_038	2721-17297_PB_AHY_F	2721-17211_PB_AHY_M	BC_SALS	BC_SALS	BC_SALS	0.9140625	0.9172932	0.92	PB	Female
2721-17350_PB_L_038	2721-17297_PB_AHY_F	2721-17211_PB_AHY_M	BC_SALS	BC_SALS	BC_SALS	0.9230769	0.9172932	0.92	PB	Female
2721-17351_PB_L_038	2721-17297_PB_AHY_F	2631-21088_PB_AHY_M	BC_SALS	BC_SALS	BC_SALS	0.9181818	0.9172932	0.9304348	PB	Female
2721-17352_PB_L_057	2591-12113_PB_AHY_F	2721-17380_PB_AHY_M	BC_SALS	BC_SALS	BC_SALS	0.9029851	0.8893443	0.9179104	PB	Female
2721-17353_PB_L_057	2591-12113_PB_AHY_F	2721-17280_PB_AHY_M	BC_SALS	BC_SALS	BC_SALS	0.8882353	0.8893443	0.9097744	PB	UNK
2721-17354_PB_L_057	2591-12113_PB_AHY_F	2721-17380_PB_AHY_M	BC_SALS	BC_SALS	BC_SALS	0.8974359	0.8893443	0.9179104	PB	Male
2721-17358_PB_L_034	2631-21400_PB_AHY_F	2721-17266_PB_AHY_M	BC_SALS	BC_SALS	BC_SALS	0.9090909	0.9047619	0.8931298	PB	Male
2721-17359_PB_L_034	2631-21400_PB_AHY_F	2721-17265_PB_AHY_M	BC_SALS	BC_SALS	BC_SALS	0.8858268	0.9047619	0.9172932	PB	Male
2721-17360_PB_L_034	2631-21400_PB_AHY_F	2631-21383_PB_AHY_M	BC_SALS	BC_SALS	BC_SALS	0.9354839	0.9047619	0.9398496	PB	Male
2721-17361_PB_L_034	2631-21400_PB_AHY_F	2631-21401_PB_AHY_M	BC_SALS	BC_SALS	BC_SALS	0.9181818	0.9047619	0.92	PB	Male
2721-17362_PB_L_034	2631-21400_PB_AHY_F	2721-17212_PB_AHY_M	SALS	BC_SALS	BC_SALS	0.9656863	0.9047619	0.9186047	PB	Male
2721-17368_PB_L_059	2721-17307_PB_AHY_F	2721-17294_PB_AHY_M	BC_SALS	BC_SALS	BC_SALS	0.9395161	0.9362745	0.9303279	PB	Male
2721-17398_PB_L_072	2631-21079_PB_AHY_F	2721-17301_PB_AHY_M	BC_SALS	BC_SALS	BC_SALS	0.9186047	0.9117647	0.9302326	PB	Male
2721-17399_PB_L_072	2631-21079_PB_AHY_F	2721-17294_PB_AHY_M	BC_SALS	BC_SALS	BC_SALS	0.9320388	0.9117647	0.9303279	PB	Male
2721-17400_PB_L_072	2631-21079_PB_AHY_F	2721-17294_PB_AHY_M	SALS	BC_SALS	BC_SALS	0.9573643	0.9117647	0.9303279	PB	Male
2721-17402_PB_L_068	2721-17363_PB_AHY_F	2721-17294_PB_AHY_M	BC_SALS	BC_SALS	BC_SALS	0.9086957	0.907563	0.9303279	PB	Male
2721-17403_PB_L_068	2721-17363_PB_AHY_F	2721-17294_PB_AHY_M	BC_SALS	BC_SALS	BC_SALS	0.8982301	0.907563	0.9303279	PB	Male
2721-17405_PB_L_068	2721-17363_PB_AHY_F	2721-17294_PB_AHY_M	BC_SALS	BC_SALS	BC_SALS	0.9353448	0.907563	0.9303279	PB	Male
2721-17406_PB_L_074	2721-17274_PB_AHY_F	2631-21385_PB_AHY_M	BC_SALS	BC_SALS	BC_SALS	0.8768657	0.8656716	0.8863636	PB	Female
2721-17407_PB_L_074	2721-17274_PB_AHY_F	2631-21099_PB_AHY_M	BC_SALS	BC_SALS	BC_SALS	0.8710937	0.8656716	0.8740157	PB	Male
2721-17408_PB_L_074	2721-17274_PB_AHY_F	2631-21099_PB_AHY_M	BC_SALS	BC_SALS	BC_SALS	0.8931298	0.8656716	0.8740157	PB	Male
2721-17409_PB_L_074	2721-17274_PB_AHY_F	2631-21099_PB_AHY_M	BC_SALS	BC_SALS	BC_SALS	0.8559322	0.8656716	0.8740157	PB	Male
2721-17410_PB_L_069	2721-17270_PB_AHY_F	2721-17301_PB_AHY_M	BC_SALS	BC_SALS	BC_SALS	0.9166667	0.8807692	0.9302326	PB	UNK
2721-17411_PB_L_069	2721-17270_PB_AHY_F	2721-17301_PB_AHY_M	BC_SALS	BC_SALS	BC_SALS	0.908397	0.8807692	0.9302326	PB	Male
2721-17413_PB_L_078	2631-21406_PB_AHY_F	2631-21088_PB_AHY_M	BC_SALS	BC_SALS	BC_SALS	0.9330709	0.9135338	0.9304348	PB	Male
2721-17420_MQ_L_013	2631-21393_MQ_AHY_F	2311-78707_MQ_AHY_M	BC_SALS	BC_SALS	BC_SALS	0.8721805	0.9153846	0.8818898	MQ	Female
2721-17422_MQ_L_013	2631-21393_MQ_AHY_F	2631-21095_MQ_AHY_M	BC_SALS	BC_SALS	BC_SALS	0.9115385	0.9153846	0.9153846	MQ	Female
2721-17480_PB_L_010_2017	2721-17270_PB_AHY_F	2631-21099_PB_AHY_M	BC_SALS	BC_SALS	BC_SALS	0.8719512	0.8807692	0.8740157	PB	Male
2721-17484_PB_L_010_2017	2721-17270_PB_AHY_F	2721-17344_PB_L_061	BC_SALS	BC_SALS	BC_SALS	0.9142857	0.8807692	0.9453782	PB	UNK
2721-17490_PB_L_006_2017	2721-17221_PB_AHY_F	2721-17360_PB_L_034	BC_SALS	BC_SALS	BC_SALS	0.9342105	0.8846154	0.9354839	PB	Female
2721-17492_PB_L_001_2017	2721-17469_PB_AHY_F	2721-17208_PB_L_002	BC_SALS	BC_SALS	BC_SALS	0.9184783	0.94375	0.8914729	PB	Male
2721-53947_PB_L_029_2017	2721_53919_PB_AHY_F	2631-21080_PB_AHY_M	BC_SALS	BC_SALS	BC_SALS	0.9382716	0.9366197	0.9421488	PB	Male
2721-53948_PB_L_029_2017	2721_53919_PB_AHY_F	2631-21080_PB_AHY_M	SALS	BC_SALS	BC_SALS	0.9556962	0.9366197	0.9421488	PB	Female
2721-53950_PB_L_029_2017	2721_53919_PB_AHY_F	2721_17475_PB_AHY_M	BC_SALS	BC_SALS	BC_SALS	0.9310345	0.9366197	0.9444444	PB	Male
2721-53968_PB_L_033_2017	2721-17349_PB_L_038	2721-17403_PB_L_068	BC_SALS	BC_SALS	BC_SALS	0.9108911	0.9140625	0.8982301	PB	Female
2721-53970_PB_L_033_2017	2721-17349_PB_L_038	2721-17325_PB_L_037	BC_SALS	BC_SALS	BC_SALS	0.9350649	0.9140625	0.9160305	PB	Female
2721-53971_PB_L_033_2017	2721-17349_PB_L_038	2721-17403_PB_L_068	BC_SALS	BC_SALS	BC_SALS	0.9069767	0.9140625	0.8982301	PB	Male
2721-53972_PB_L_033_2017	2721-17349_PB_L_038	2721-17325_PB_L_037	BC_SALS	BC_SALS	BC_SALS	0.9235294	0.9140625	0.9160305	PB	Male
2721-53978_PB_L_054_2017	2721_53925_PB_AHY_F	2631-21405_PB_AHY_M	SALS	BC_SALS	BC_SALS	0.9637681	0.9322034	0.9409449	PB	Male
2721-53979_PB_L_054_2017	2721_53925_PB_AHY_F	2721-17344_PB_L_061	BC_SALS	BC_SALS	BC_SALS	0.9186047	0.9322034	0.9453782	PB	Female
2721-53980_PB_L_054_2017	2721_53925_PB_AHY_F	2631-21405_PB_AHY_M	SALS	BC_SALS	BC_SALS	0.9558823	0.9322034	0.9409449	PB	Female
2721-53982_PB_L_047_2017	2721-17323_PB_L_058	2631-21078_PB_AHY_M	BC_SALS	BC_SALS	BC_SALS	0.8888889	0.9069767	0.8464567	PB	Female
2721-53984_PB_L_047_2017	2721-17323_PB_L_058	2721-17361_PB_L_034	BC_SALS	BC_SALS	BC_SALS	0.9130435	0.9069767	0.9181818	PB	Male
2721-53986_PB_L_038_2017	2721_53922_PB_AHY_F	2721-17208_PB_L_002	BC_SALS	BC_SALS	BC_SALS	0.8953488	0.9396552	0.8914729	PB	Female
2721-53987_PB_L_038_2017	2721_53922_PB_AHY_F	2721-17208_PB_L_002	BC_SALS	BC_SALS	BC_SALS	0.8820225	0.9396552	0.8914729	PB	UNK
2721-54112_PB_L_065_2017	2721_54102_PB_AHY_F	2721-17360_PB_L_034	BC_SALS	BC_SALS	BC_SALS	0.923913	0.9315068	0.9354839	PB	Female
2721-54142_PB_L_066_2017	2721_53922_PB_AHY_F	2721-17382_PB_AHY_M	BC_SALS	BC_SALS	BC_SALS	0.8882979	0.9396552	0.8943089	PB	Female
2721-54143_PB_L_066_2017	2721_53922_PB_AHY_F	2721-17382_PB_AHY_M	BC_SALS	BC_SALS	BC_SALS	0.8737374	0.9396552	0.8943089	PB	Female
2721-54144_PB_L_066_2017	2721_53922_PB_AHY_F	2721_17466_PB_AHY_M	BC_SALS	BC_SALS	BC_SALS	0.8990385	0.9396552	0.9396552	PB	Male
2721-54145_PB_L_067_2017	2721-17323_PB_L_058	2721_53908_PB_AHY_M	BC_SALS	BC_SALS	BC_SALS	0.8965517	0.9069767	0.9126984	PB	Male
2721-54149_PB_L_075_2017	2631-21397_PB_AHY_F	2631-21078_PB_AHY_M	BC_SALS	BC_SALS	BC_SALS	0.8493976	0.9314516	0.8464567	PB	Male
2721-54150_PB_L_075_2017	2631-21397_PB_AHY_F	2631-21080_PB_AHY_M	BC_SALS	BC_SALS	BC_SALS	0.9285714	0.9314516	0.9421488	PB	Male
2721-54151_PB_L_075_2017	2631-21397_PB_AHY_F	2631-21078_PB_AHY_M	BC_SALS	BC_SALS	BC_SALS	0.8580247	0.9314516	0.8464567	PB	Female
2721-54152_PB_L_075_2017	2631-21397_PB_AHY_F	2631-21078_PB_AHY_M	BC_SALS	BC_SALS	BC_SALS	0.8626374	0.9314516	0.8464567	PB	UNK
2721-54153_PB_L_075_2017	2631-21397_PB_AHY_F	2721_54101_PB_AHY_M	BC_SALS	BC_SALS	BC_SALS	0.9415584	0.9314516	0.9428571	PB	Male
2721-54155_PB_L_076_2017	2721-17469_PB_AHY_F	2721_54101_PB_AHY_M	BC_SALS	BC_SALS	BC_SALS	0.9047619	0.94375	0.9428571	PB	Female
2721-54157_PB_L_076_2017	2721-17469_PB_AHY_F	2721-17403_PB_L_068	BC_SALS	BC_SALS	BC_SALS	0.9047619	0.94375	0.8982301	PB	Female
2721-54169_PB_L_091_2017	2721_53925_PB_AHY_F	2721-17338_PB_L_039	BC_SALS	BC_SALS	BC_SALS	0.922619	0.9322034	0.9192308	PB	Male
2721-54170_PB_L_091_2017	2721_53925_PB_AHY_F	2631-21405_PB_AHY_M	BC_SALS	BC_SALS	BC_SALS	0.9493671	0.9322034	0.9409449	PB	Female
2721-54178_PB_L_092_2017	2721-17270_PB_AHY_F	2721-17361_PB_L_034	BC_SALS	BC_SALS	BC_SALS	0.8797468	0.8807692	0.9181818	PB	Male
2721_17479_PB_L_013_2017	2631-21400_PB_AHY_F	2631-21403_PB_AHY_M	BC_SALS	BC_SALS	BC_SALS	0.9491525	0.9047619	0.9393939	PB	Female
2721_17481_PB_L_010_2017	2721-17270_PB_AHY_F	2721-17344_PB_L_061	BC_SALS	BC_SALS	BC_SALS	0.9152542	0.8807692	0.9453782	PB	Male
2721_17491_PB_L_006_2017	2721-17221_PB_AHY_F	2721-17325_PB_L_037	BC_SALS	BC_SALS	BC_SALS	0.9242424	0.8846154	0.9160305	PB	Male
2721_17496_PB_L_001_2017	2721-17469_PB_AHY_F	2721_54108_PB_AHY_M	BC_SALS	BC_SALS	BC_SALS	0.877551	0.94375	0.8983051	PB	Female
2721_53942_PB_L_034_2017	2721-17469_PB_AHY_F	2721-17361_PB_L_034	BC_SALS	BC_SALS	BC_SALS	0.9435484	0.94375	0.9181818	PB	Female
2721_53944_PB_L_057_2017	2721_17474_PB_AHY_F	2721-17403_PB_L_068	BC_SALS	BC_SALS	BC_SALS	0.8981481	0.9396552	0.8982301	PB	Male
2721_53945_PB_L_057_2017	2721_17474_PB_AHY_F	2721-17312_PB_L_030	BC_SALS	BC_SALS	BC_SALS	0.8968254	0.9396552	0.889313	PB	Female
2721_53946_PB_L_057_2017	2721_17474_PB_AHY_F	2721-17312_PB_L_030	BC_SALS	BC_SALS	BC_SALS	0.9137931	0.9396552	0.889313	PB	Male
2721_53949_PB_L_029_2017	2721_53919_PB_AHY_F	2721_17466_PB_AHY_M	SALS	BC_SALS	BC_SALS	0.9615385	0.9366197	0.9396552	PB	Male
2721_53951_PB_L_031_2017	2631-21406_PB_AHY_F	2721_54108_PB_AHY_M	BC_SALS	BC_SALS	BC_SALS	0.9016393	0.9135338	0.8983051	PB	Male
2721_53958_PB_L_036_2017	2631-21406_PB_AHY_F	2631-21405_PB_AHY_M	BC_SALS	BC_SALS	BC_SALS	0.9166667	0.9135338	0.9409449	PB	Female
2721_53977_PB_L_054_2017	2721_53925_PB_AHY_F	2721-17344_PB_L_061	BC_SALS	BC_SALS	BC_SALS	0.9196429	0.9322034	0.9453782	PB	Female
2721_53981_PB_L_054_2017	2721_53925_PB_AHY_F	2721-17294_PB_AHY_M	BC_SALS	BC_SALS	BC_SALS	0.9150943	0.9322034	0.9303279	PB	Female
2721_53983_PB_L_047_2017	2721-17323_PB_L_058	2631-21078_PB_AHY_M	BC_SALS	BC_SALS	BC_SALS	0.9264706	0.9069767	0.8464567	PB	Male
2721_53985_PB_L_047_2017	2721-17323_PB_L_058	2721-17208_PB_L_002	BC_SALS	BC_SALS	BC_SALS	0.8653846	0.9069767	0.8914729	PB	UNK
2721_54130_PB_L_081_2017	2721-17308_PB_AHY_F	2721-17344_PB_L_061	BC_SALS	BC_SALS	BC_SALS	0.9	0.9041667	0.9453782	PB	Male
2721_54146_PB_L_067_2017	2721-17323_PB_L_058	2631-21080_PB_AHY_M	BC_SALS	BC_SALS	BC_SALS	0.9384615	0.9069767	0.9421488	PB	Male
2721_54147_PB_L_067_2017	2721-17323_PB_L_058	2631-21080_PB_AHY_M	BC_SALS	BC_SALS	BC_SALS	0.9044118	0.9069767	0.9421488	PB	Female
2721_54154_PB_L_076_2017	2721-17469_PB_AHY_F	2721-17403_PB_L_068	BC_SALS	BC_SALS	BC_SALS	0.8965517	0.94375	0.8982301	PB	Male
2721_54171_PB_L_091_2017	2721_53925_PB_AHY_F	2721-17338_PB_L_039	BC_SALS	BC_SALS	BC_SALS	0.921875	0.9322034	0.9192308	PB	Female
2721_54179_PB_L_092_2017	2721-17270_PB_AHY_F	2721_17467_PB_AHY_M	BC_SALS	BC_SALS	BC_SALS	0.9230769	0.8807692	0.9137931	PB	Male
2721_54180_PB_L_092_2017	2721-17270_PB_AHY_F	2721-17361_PB_L_034	BC_SALS	BC_SALS	BC_SALS	0.9435484	0.8807692	0.9181818	PB	Male
PB_004_001_2017	2721-17323_PB_L_058	2721-17301_PB_AHY_M	BC_SALS	BC_SALS	BC_SALS	0.9069767	0.9069767	0.9302326	PB	Female
PB_004_003_2017	2721-17323_PB_L_058	2631-21405_PB_AHY_M	BC_SALS	BC_SALS	BC_SALS	0.94	0.9069767	0.9409449	PB	Male
PB_004_2_2017	2721-17323_PB_L_058	2631-21405_PB_AHY_M	BC_SALS	BC_SALS	BC_SALS	0.9059406	0.9069767	0.9409449	PB	Female
PB_015_chick1	2631-21397_PB_AHY_F	2631-21383_PB_AHY_M	BC_SALS	BC_SALS	BC_SALS	0.8977273	0.9314516	0.9398496	PB	Male
PB_022_egg1	2721-17206_PB_AHY_F	2631-21395_PB_AHY_M	BC_SALS	BC_SALS	BC_SALS	0.9212598	0.9462366	0.9194915	PB	UNK
PB_022_egg4	2721-17206_PB_AHY_F	2631-21395_PB_AHY_M	BC_SALS	BC_SALS	BC_SALS	0.9227642	0.9462366	0.9194915	PB	Female
PB_025_egg1	2721-17213_PB_AHY_F	2631-21385_PB_AHY_M	BC_SALS	BC_SALS	BC_SALS	0.8968254	0.9108527	0.8863636	PB	Female
PB_025_egg2	2721-17213_PB_AHY_F	2631-21263_PB_AHY_M	SALS	BC_SALS	BC_SALS	0.952381	0.9108527	0.8977273	PB	Female
PB_025_egg3	2721-17213_PB_AHY_F	2631-21385_PB_AHY_M	BC_SALS	BC_SALS	BC_SALS	0.9108527	0.9108527	0.8863636	PB	UNK
PB_025_egg4	2721-17213_PB_AHY_F	2631-21088_PB_AHY_M	BC_SALS	BC_SALS	BC_SALS	0.9330709	0.9108527	0.9304348	PB	Male
PB_038_001_2017	2721_53922_PB_AHY_F	2721-17344_PB_L_061	BC_SALS	BC_SALS	BC_SALS	0.8970588	0.9396552	0.9453782	PB	Male
PB_042_egg3	2721-17279_PB_AHY_F	2631-21403_PB_AHY_M	BC_SALS	BC_SALS	BC_SALS	0.946281	0.9469027	0.9393939	PB	Male
PB_059_004_2017	2721-17281_PB_AHY_F	2721-17312_PB_L_030	BC_SALS	BC_SALS	BC_SALS	0.893617	0.9210526	0.889313	PB	Male
PB_081_001_2017	2721-17308_PB_AHY_F	2721_17475_PB_AHY_M	BC_SALS	BC_SALS	BC_SALS	0.9416667	0.9041667	0.9444444	PB	Male
PB_086_001_2017	2721_17474_PB_AHY_F	2721_53908_PB_AHY_M	BC_SALS	BC_SALS	BC_SALS	0.9302326	0.9396552	0.9126984	PB	Male
PB_15_1_2017	2721-17500_PB_AHY_F	2631-21402_PB_AHY_M	BC_SALS	BC_SALS	BC_SALS	0.8947368	0.9	0.9435484	PB	Male
2721-17320_PB_L_058	2631-21089_PB_AHY_F	2721-17309_PB_AHY_M	BC_SALS	BC_SALS	SALS	0.9318182	0.8432203	0.9834711	PB	Female
2721-17322_PB_L_058	2631-21089_PB_AHY_F	2721-17309_PB_AHY_M	BC_SALS	BC_SALS	SALS	0.9318182	0.8432203	0.9834711	PB	Male
2721-17327_PB_L_037	2721-17206_PB_AHY_F	2721-17309_PB_AHY_M	SALS	BC_SALS	SALS	0.9527559	0.9462366	0.9834711	PB	Male
2721-17344_PB_L_061	2721-17306_PB_AHY_F	2721-17309_PB_AHY_M	BC_SALS	BC_SALS	SALS	0.9453782	0.9469697	0.9834711	PB	Male
2721-17387_PB_L_056	2721-17289_PB_AHY_F	2721-17264_PB_AHY_M	F1	F1	F1	0.6826087	0.8030303	0.5534351	PB	Female
2721-53966_PB_L_028_2017	2721-17392_PB_L_075	2631-21398_PB_AHY_M	F1	F1	F1	0.6030928	0.3333333	0.7574257	PB	Male
2721_53975_PB_L_046_2017	2721-53914_PB_AHY_F	2721-17264_PB_AHY_M	F1	F1	F1	0.7916667	0.4120879	0.5534351	PB	Male
2721-17395_PB_L_067	2721-17207_PB_AHY_F	2721-17293_PB_AHY_M	BC_NESP	NESP	BC_NESP	0.1132075	0.0346154	0.1581633	PB	UNK
2721-17396_PB_L_067	2721-17207_PB_AHY_F	2631-21100_PB_AHY_M	BC_NESP	NESP	BC_NESP	0.1440678	0.0346154	0.1259542	PB	UNK
PB_054_egg1	2721-17284_PB_AHY_F	2631-21252_PB_AHY_M	NESP	NESP	BC_NESP	0.0215517	0.0483871	0.0942623	PB	Female
PB_083_001_2017	2721-17284_PB_AHY_F	2721-17381_PB_AHY_M	F1	NESP	BC_NESP	0.2264151	0.0483871	0.0511811	PB	Male
2721-53940_PB_L_023_2017	2721_17488_PB_AHY_F	2721-17403_PB_L_068	SALS	SALS	BC_SALS	0.9533333	0.9615385	0.8982301	PB	Female
2721-53954_PB_L_036_2017	2721_53915_PB_AHY_F	2721-17312_PB_L_030	BC_SALS	SALS	BC_SALS	0.9216867	0.9807692	0.889313	PB	Female
2721-53955_PB_L_036_2017	2721_53915_PB_AHY_F	2721_53903_PB_AHY_M	BC_SALS	SALS	BC_SALS	0.8522727	0.9807692	0.9071429	PB	Female
2721-54162_PB_L_069_2017	2721_54104_PB_AHY_F	2631-21385_PB_AHY_M	BC_SALS	SALS	BC_SALS	0.9457831	0.9576271	0.8863636	PB	Female
2721-54165_PB_L_069_2017	2721_54104_PB_AHY_F	2721-17380_PB_AHY_M	BC_SALS	SALS	BC_SALS	0.9310345	0.9576271	0.9179104	PB	Female
2721_54139_PB_L_068_2017	2721_54103_PB_AHY_F	2721-17294_PB_AHY_M	SALS	SALS	BC_SALS	0.9528302	0.9622642	0.9303279	PB	Female
2721_54163_PB_L_069_2017	2721_54104_PB_AHY_F	2721-17380_PB_AHY_M	SALS	SALS	BC_SALS	0.956044	0.9576271	0.9179104	PB	Female
2721_54164_PB_L_069_2017	2721_54104_PB_AHY_F	2721_53908_PB_AHY_M	SALS	SALS	BC_SALS	0.9673913	0.9576271	0.9126984	PB	Female
